# Supplementary material for: DRAM1 Promotes Lysosomal Delivery of Mycobacterium marinum in Macrophages
Source: Cells. 2023 Mar 7;12(6):828. doi: 10.3390/cells12060828 (PMC10047064; doi:10.3390/cells12060828)
Supplement: Supplementary file 1 [file cells-12-00828-s001.zip]

Archive with 1 entries (1 files):
- cells-2012823-supplementary.pdf
